# Supplementary material for: Predominant contribution of cis-regulatory divergence in the evolution of mouse alternative splicing
Source: Mol Syst Biol. 2015 Jul 1;11(7):816. doi: 10.15252/msb.20145970 (PMC4547845; doi:10.15252/msb.20145970)
Supplement: Supplementary file 4 [file msb0011-0816-sd4.xls]

## Sheet: Sheet1
		Table EV3. List of RT-PCR primers and summary of PacBio sequencing results for the 20 selected AS events
Table S3. Summary of PacBio validation results			Primers (5'-3')
Event ID	Event type	Contribution	Forward	Reverse	#C57BL/6J_Long	#C57BL/6J_Short	#SPRET/EiJ_Long	#SPRET/EiJ_Short	#C57BL/6J allele_Long	#C57BL/6J allele_Short	#SPRET/EiJ allele_Long	#SPRET/EiJ allele_Short
chr2:165287784:165287838:-@chr2:165283535|165283600:165283249:-	A3SS	Cis	AGAGCTGCCTTCCACACAAA	GCCCACCTCGAGCTTCC	975	1694	2485	7	327	699	493	5
chr17:23673608:23674068:+@chr17:23674535|23674547:23674675:+	A3SS	Cis	AGAACCAGCCACCACTGGGGTAACTC	ATGTAGGCTGAGTCGGGAGA	11207	9	13	10119	3924	111	748	2866
chr7:44467980:44468159|44468190:+@chr7:44468807:44468969:+	A5SS	Cis	GGGAGCTGTAGTCCCTTTCG	TTGTTGAGAGCATGGACAGC	1705	633	2518	0	1227	433	1176	3
chr8:84689247:84689349|84689376:+@chr8:84689632:84689908:+	A5SS	Cis	AGAACCACTAATGCGAGAAGCATGCAC	CGGCTTAGCCACAGGATCG	540	1650	9043	614	122	523	2170	105
chr11:78536260:78536073|78536086:-@chr11:78530028:78530347:-	A5SS	Cis	ACGGCAGGAGGTAGGCTTAG	AGCCGCAGGCCAGAGGTG	2472	4545	5	6487	1405	2630	7	1638
chr19:10203943:10203688|10203804:-@chr19:10199132:10201097:-	A5SS	Cis	GCCAGCTCGCCTGACTTC	GCTAGCTGCTTAAGGCTCGT	451	312	1570	0	261	212	287	1
chr11:3539112:3539292:-@chr11:3537671:3537743:-@chr11:3537555:3537605:-@chr11:3537323:3537436:-	MXE	Cis	TAAAGCCTCGTCTGCCATCT	CTGCCGGTCTCTACTGCATC	95	602	2258	76	40	367	935	179
chr12:103436563:103436682:+@chr12:103437390:103437524:+@chr12:103437676:103437705:+@chr12:103439401:103439562:+	MXE	Cis	AGAACCAGCTCATCCTGTTAACACAG	ACATCATCTTAGCTGCTAGA	648	965	11	3624	339	590	9	3248
chr10:80393280-80393095:-@chr10:80393018-80392539:-	RI	Cis	AGAACCAGGCTGCCTCCTACAGGTCT	AGGCACCACTGGACAAGG	623	4152	2116	2446	349	2200	371	800
chr3:5563165:5563272:-@chr3:5562669:5562732:-@chr3:5560188:5561760:-	SE	Cis	CCAGGGCCTTATTCAGTTCA	CAACAGTTGATGTCCACAGGA	2096	2976	197	9599	1214	1814	114	4100
chr4:62408552:62408623:-@chr4:62404456:62404552:-@chr4:62402724:62402915:-	SE	Cis	GTGAAATGGCAGGAGAGGAA	GTTGAGGTTCTGGGGAACTG	7915	12	2573	806	3741	8	562	172
chr5:32746183:32746411:-@chr5:32745469:32745682:-@chr5:32742210:32742475:-	SE	Cis	GCTGGTGGCAATGCTTCTA	CGGGAGTGACTGAGCTGATA	545	2850	33	3798	309	1627	18	1716
chr6:83481347:83481462:-@chr6:83480843:83480942:-@chr6:83480214:83480436:-	SE	Cis	AGAACCAGGCAGTACAAAGACAGCACA	GGAGAGACTCTACCAGAGGGATA	393	257	659	7	352	171	523	8
chr7:98359358:98359467:-@chr7:98353477:98353616:-@chr7:98350668:98353130:-	SE	Cis	ACACGGATCAGGCTGAAACT	CAGGTCCCATAGGAGCAGAC	987	2134	0	2146	643	1212	0	2158
chr17:36837141:36837264:+@chr17:36837497:36837572:+@chr17:36850656:36851128:+	SE	Cis	GCTCCAGGGAGAGGAGTGAC	CTTCCTCCAGGCTCCTCAA	4355	86	153	1439	2961	32	46	169
chr18:60828365:60828559:-@chr18:60827340:60827447:-@chr18:60822804:60822990:-	SE	Cis	AGAACCATGAGGCCTTCTTTGTGGTGT	CAGGTCAGAGCTGCCTCAG	1178	2080	2952	205	554	791	998	55
chr12:80171729:80171875:-@chr12:80170686:80170766:-@chr12:80170183:80170248:-@chr12:80168858:80169016:-	MXE	Trans	GGTTGGGGTCTACAATGCTC	CATCAGCCAGGAACAGATGA	4802	2505	9388	120	3519	490	1689	319
chr7:30312237-30312388:+@chr7:30312591-30312707:+	RI	Trans	TCTCCCAGCTAACCATGTCC	CTGATGGTGCTGACAGTTGG	704	228	1878	191	368	122	317	73
chr9:106473833-106473681:-@chr9:106473519-106473433:-	RI	Trans	AGAACCACCTTCTCGGTTCACTTTCCA	AAGTGGAAGAGGTGCCACAC	206	10643	670	2599	319	6421	318	1646
chr6:84063321:84063435:+@chr6:84064471:84064563:+@chr6:84064876:84065087:+	SE	Trans	AGAACCACCACCACCTGCTTCTCTAGC	CTTTTTGCCCCTGGATAGTG	2758	520	937	2201	715	81	637	343
