# Supplementary material for: Predominant contribution of cis-regulatory divergence in the evolution of mouse alternative splicing
Source: Mol Syst Biol. 2015 Jul 1;11(7):816. doi: 10.15252/msb.20145970 (PMC4547845; doi:10.15252/msb.20145970)
Supplement: Supplementary file 5 [file msb0011-0816-sd5.xls]

## Sheet: Cis-events
Table EV4. Summary of cis-divergent events and their splicing patterns in brain tissues of the five mouse strains
Total number of events with cis-regulatory divergence: 381
	1) 138 events with variants at splice sites
		chr1:10039773:10039879|10039887:+@chr1:10045076:10045184:+
		chr1:161038225-161038272:+@chr1:161038457-161038535:+
		chr1:161038225-161038272:+@chr1:161038457-161038539:+
		chr1:170880915:170881028:-@chr1:170880573:170880691:-@chr1:170880130:170880226:-
		chr1:170881041-170880915:-@chr1:170880226-170880130:-
		chr1:171238372-171238161:-@chr1:171238117-171237945:-
		chr1:74588374:74588393|74588604:+@chr1:74589486:74589878:+
		chr1:82731113:82731282:+@chr1:82735416:82735507:+@chr1:82747083:82747142:+
		chr1:82731113:82731282:+@chr1:82735416:82735507:+@chr1:82747083:82747142:+@chr1:82750520:82750604:+
		chr1:82731113:82731282:+@chr1:82735416|82735419:82735507:+
		chr1:82735419:82735507:+@chr1:82737013:82737087:+@chr1:82747083:82747142:+@chr1:82750520:82750604:+
		chr1:82735419:82735507:+@chr1:82737013:82737087:+@chr1:82750520:82750604:+
		chr1:97884126:97884197:-@chr1:97864203:97864520:-@chr1:97853103:97853232:-
		chr2:11784291:11784452:+@chr2:11785123:11785260:+@chr2:11786224:11786302:+
		chr2:11784291:11784452:+@chr2:11785170:11785260:+@chr2:11786224:11786302:+
		chr2:127070657:127070730:+@chr2:127078930:127079077:+@chr2:127080530:127080658:+
		chr2:127444417:127444565:-@chr2:127441874:127442124:-@chr2:127440386:127440602:-
		chr2:144556229:144556324|144556342:+@chr2:144559207:144559441:+
		chr2:155979144:155979311:+@chr2:155979599|155979712:155979846:+
		chr2:156074035:156073795|156073967:-@chr2:156071841:156073661:-
		chr2:156547576:156547883:+@chr2:156549852:156550027:+@chr2:156550649:156551449:+
		chr2:156549885:156549990|156550027:+@chr2:156550649:156551449:+
		chr2:167065159-167065217:+@chr2:167065434-167065480:+
		chr2:26914707:26914895:-@chr2:26914211|26914247:26914175:-
		chr2:69206064:69206190:-@chr2:69205830:69205882:-@chr2:69205026:69205178:-
		chr2:69206190:69205830|69206064:-@chr2:69205026:69205178:-
		chr3:20014203-20014023:-@chr3:20012930-20012697:-
		chr3:5563165:5563272:-@chr3:5562669:5562732:-@chr3:5560188:5561760:-
		chr3:5563165:5563272:-@chr3:5562669:5562732:-@chr3:5560188:5561764:-
		chr3:79595202-79595308:+@chr3:79597685-79597873:+
		chr3:95294795:95294986:+@chr3:95295273|95295300:95295425:+
		chr3:95357202:95357027|95357065:-@chr3:95355934:95356202:-
		chr3:96104527:96104819:+@chr3:96108711:96108768:+@chr3:96130231:96130343:+@chr3:96136474:96136624:+
		chr3:96104527:96104819:+@chr3:96130231:96130343:+@chr3:96136474:96136624:+
		chr4:129306342:129306466:+@chr4:129306628:129306704:+@chr4:129308042:129308559:+
		chr4:129600983:129601134:+@chr4:129601407:129601625:+@chr4:129602195:129602261:+
		chr4:129600983:129601243:+@chr4:129601407:129601533:+@chr4:129601870:129601961:+@chr4:129602195:129602261:+
		chr4:129600983:129601243:+@chr4:129601407:129601625:+@chr4:129601870:129601961:+
		chr4:129600983:129601243:+@chr4:129601407:129601625:+@chr4:129601870:129601961:+@chr4:129602195:129602261:+
		chr4:129600983:129601243:+@chr4:129601407:129601625:+@chr4:129602195:129602261:+
		chr4:134496978:134497036:+@chr4:134500600:134500683:+@chr4:134506803:134508810:+
		chr4:155249966-155250062:+@chr4:155250506-155250650:+
		chr4:155831269:155831735:+@chr4:155831893|155831983:155832070:+
		chr4:155903311-155903513:+@chr4:155903751-155903858:+
		chr4:62408552:62408623:-@chr4:62404456:62404552:-@chr4:62402724:62402915:-
		chr5:100673989:100674256:-@chr5:100663701|100663828:100663580:-
		chr5:112343095:112343122|112343163:+@chr5:112344044:112345048:+
		chr5:122719130:122719226:+@chr5:122724594:122724674:+@chr5:122724990:122725131:+
		chr5:122727198:122727291:+@chr5:122727399:122727464:+@chr5:122727745:122727840:+
		chr5:138116905:138117007:+@chr5:138117836:138117920:+@chr5:138124978:138125690:+
		chr5:146963797:146963712|146963723:-@chr5:146958825:146959276:-
		chr5:30666902:30667113:+@chr5:30669692:30669828:+@chr5:30672464:30672570:+
		chr5:32746183:32746411:-@chr5:32745469:32745682:-@chr5:32742210:32742475:-
		chr5:35583876:35583971|35583975:+@chr5:35588159:35588313:+
		chr5:38220482:38220635:+@chr5:38223134:38223231:+@chr5:38224627:38224797:+
		chr5:66618568:66618817:-@chr5:66543462:66543617:-@chr5:66492058:66492172:-@chr5:66462098:66462166:-
		chr5:67315678:67315845:+@chr5:67324674:67324733:+@chr5:67326853:67326952:+
		chr5:76904380:76904209|76904258:-@chr5:76901918:76902185:-
		chr5:76905423:76905514:-@chr5:76904209:76904380:-@chr5:76901918:76902185:-
		chr6:113328365:113328612:+@chr6:113329146|113329229:113329408:+
		chr6:114671102:114671252:+@chr6:114672791:114672843:+@chr6:114672974:114673140:+
		chr6:128362368:128362822:-@chr6:128362058:128362184:-@chr6:128359106:128359354:-
		chr6:128362839:128362897:-@chr6:128362058:128362184:-@chr6:128359106:128359354:-
		chr6:149317635:149317708:+@chr6:149324732:149324800:+@chr6:149325405:149329784:+
		chr6:39598266:39598361|39598365:+@chr6:39599392:39599471:+
		chr6:83481347:83481462:-@chr6:83480843:83480942:-@chr6:83480214:83480436:-
		chr7:102065593:102065942:+@chr7:102069897:102069991:+@chr7:102071187:102071361:+
		chr7:127886950:127887095:-@chr7:127886528:127886744:-@chr7:127885444:127886281:-
		chr7:142488419:142488515:+@chr7:142488848|142488866:142488940:+
		chr7:30564082:30564131:+@chr7:30564203:30564394:+@chr7:30564474:30564607:+@chr7:30565095:30565179:+
		chr7:31039038:31039094:-@chr7:31037928|31037931:31037821:-
		chr7:44467980:44468159|44468190:+@chr7:44468306:44468417:+
		chr7:44467980:44468159|44468190:+@chr7:44468807:44468969:+
		chr7:44467980:44468159|44468190:+@chr7:44468810:44468969:+
		chr7:44467980:44468190:+@chr7:44468807|44468810:44468969:+
		chr7:44468306:44468417:+@chr7:44468807|44468810:44468969:+
		chr7:65693417:65693569:+@chr7:65695143|65695170:65695327:+
		chr8:105332192-105332037:-@chr8:105331824-105331642:-
		chr8:109608673:109608352|109608540:-@chr8:109606208:109606420:-
		chr8:121099152-121098708:-@chr8:121097925-121097557:-
		chr8:84139290:84139423:-@chr8:84138826|84138829:84138718:-
		chr9:107579100-107579385:+@chr9:107580457-107580935:+
		chr9:121741598:121741743:+@chr9:121742565|121742640:121742787:+
		chr9:14805356:14805527:+@chr9:14809804:14809884:+@chr9:14811830:14811956:+
		chr9:88548020:88548508:+@chr9:88552662:88552861:+@chr9:88554376:88554544:+
		chr9:88548020:88548508:+@chr9:88552716:88552861:+@chr9:88554376:88554544:+
		chr9:96039700:96039844|96039856:+@chr9:96045486:96045661:+
		chr10:80393280-80393095:-@chr10:80393018-80392539:-
		chr11:103103039:103103145:+@chr11:103103235:103103369:+@chr11:103103526:103103644:+
		chr11:113684406:113684711:+@chr11:113685190:113685271:+@chr11:113687774:113689221:+
		chr11:117749577-117749817:+@chr11:117752977-117753144:+
		chr11:119491347:119491459:+@chr11:119491785:119491956:+@chr11:119499527:119499661:+
		chr11:16508484:16508079|16508100:-@chr11:16506373:16506472:-
		chr11:29526408:29526487:+@chr11:29526693:29526843:+@chr11:29529929:29530154:+
		chr11:43433731:43433819:+@chr11:43436354:43436432:+@chr11:43437345:43437530:+
		chr11:58322600:58322729:-@chr11:58319867:58319954:-@chr11:58319324:58319590:-
		chr11:59795750:59795863:-@chr11:59795264|59795575:59795141:-
		chr11:78536260:78536073|78536086:-@chr11:78530028:78530347:-
		chr11:83444211:83444360:-@chr11:83443896|83443926:83443759:-
		chr11:86683983:86684123:+@chr11:86688036:86688129:+@chr11:86689559:86692457:+
		chr11:8996932-8996784:-@chr11:8996346-8993137:-
		chr12:100151334:100151211|100151226:-@chr12:100149817:100150050:-
		chr12:103436563:103436682:+@chr12:103437450:103437524:+@chr12:103437676:103437705:+
		chr12:103436563:103436682:+@chr12:103437450:103437524:+@chr12:103439401:103439562:+
		chr12:4894538:4894679:-@chr12:4891315:4891421:-@chr12:4885721:4885858:-
		chr12:54685860:54685971:-@chr12:54678510:54678623:-@chr12:54673467:54673850:-
		chr12:87443642:87443839:-@chr12:87440306:87440414:-@chr12:87438397:87438559:-@chr12:87434119:87434209:-
		chr13:119462759:119463119:+@chr13:119466011|119466074:119466304:+
		chr13:119464565:119464690:+@chr13:119466011|119466074:119466304:+
		chr13:12461738:12461241|12461427:-@chr13:12459174:12459316:-
		chr14:122913030:122913292:+@chr14:122923622:122923677:+@chr14:122926130:122929442:+
		chr15:62242434:62242561:+@chr15:62244719:62244857:+@chr15:62249158:62250975:+
		chr15:73394648:73394744:-@chr15:73365041:73365195:-@chr15:73343133:73343359:-
		chr15:78935186:78935694:+@chr15:78935809:78935899:+@chr15:78936479:78936584:+
		chr15:81729712:81729919:-@chr15:81729217:81729264:-@chr15:81726074:81726282:-@chr15:81724486:81724632:-
		chr15:83114357:83114439:+@chr15:83115567:83115663:+@chr15:83116257:83116671:+
		chr16:11240666:11240707:-@chr16:11239096|11239099:11238872:-
		chr16:75759415:75759582:-@chr16:75758632:75758727:-@chr16:75755191:75758448:-
		chr17:23673608:23674068:+@chr17:23674535|23674547:23674675:+
		chr17:24519246:24519114|24519131:-@chr17:24518742:24518799:-
		chr17:24702145:24702375:-@chr17:24702047|24702068:24701977:-
		chr17:28952599:28952757:+@chr17:28957879:28958057:+@chr17:28961414:28961687:+
		chr17:28953216:28953343:+@chr17:28957879:28958057:+@chr17:28961414:28961687:+
		chr17:33549480-33549609:+@chr17:33550466-33550670:+
		chr17:46247729:46247800:-@chr17:46246107:46246214:-@chr17:46245616:46245748:-
		chr17:56096205:56096276:+@chr17:56096821|56096851:56097016:+
		chr17:56326050:56326229:+@chr17:56344334:56344442:+@chr17:56351633:56351797:+
		chr17:87265835:87265947:-@chr17:87258750:87258881:-@chr17:87257928:87258089:-
		chr17:88015399:88015480:-@chr17:88014547|88014550:88014406:-
		chr18:33206120:33206246:-@chr18:33205221:33205325:-@chr18:33201421:33203815:-
		chr18:33206120:33206246:-@chr18:33205221:33205325:-@chr18:33205051:33205165:-@chr18:33201421:33203815:-
		chr18:35739351:35739577:-@chr18:35739097|35739220:35739040:-
		chr18:60648272:60648196|60648219:-@chr18:60629452:60630085:-
		chr19:10203943:10203688|10203804:-@chr19:10199132:10201097:-
		chr19:10203943:10203699|10203804:-@chr19:10199132:10201097:-
		chr19:4127550:4127639:+@chr19:4127760:4127836:+@chr19:4131031:4131075:+@chr19:4131229:4131282:+
		chr19:42170567:42170668|42170785:+@chr19:42171546:42171743:+
		chr19:5875091:5875208:-@chr19:5874794|5874808:5874710:-
	2) 243 events with variants beyond splice sites
		2.1) 100 events not expressed in Brain (<10 reads for all the five strains)
		chr1:171222375:171222514:-@chr1:171222053|171222153:171221904:-
		chr1:91101185:91101310:+@chr1:91103247:91103318:+@chr1:91105127:91105297:+
		chr1:9798130:9798246:+@chr1:9827013:9827119:+@chr1:9865131:9865348:+
		chr2:10058996:10059092:-@chr2:10056770:10056806:-@chr2:10056031:10056161:-
		chr2:103726239-103726120:-@chr2:103725762-103725664:-
		chr2:152847964:152848109|152848297:+@chr2:152854921:152855002:+
		chr2:156547576:156547883:+@chr2:156549852|156549885:156550027:+
		chr2:180967225:180967329:+@chr2:180967534|180967602:180967814:+
		chr2:181355009:181355125:+@chr2:181355310|181355328:181355552:+
		chr2:181689702:181689776:-@chr2:181689377:181689611:-@chr2:181688419:181688718:-
		chr2:25250197-25250096:-@chr2:25250003-25249794:-
		chr2:25354233:25354293:-@chr2:25353608:25353726:-@chr2:25353360:25353516:-
		chr2:25460357-25460167:-@chr2:25460074-25460009:-
		chr2:26913658-26913577:-@chr2:26913505-26913383:-
		chr2:30079926-30080071:+@chr2:30080575-30080686:+
		chr2:5845034:5845385:+@chr2:5848108:5848190:+@chr2:5854816:5854918:+
		chr2:94010683:94010730:-@chr2:94010263:94010408:-@chr2:94008424:94008592:-
		chr3:87768878:87768953:-@chr3:87763260:87763358:-@chr3:87762212:87762281:-@chr3:87760224:87760385:-
		chr3:96580089-96580016:-@chr3:96579911-96579798:-
		chr4:114909289:114909658:+@chr4:114912170:114913874:+@chr4:114916189:114916310:+
		chr4:118359999:118360231:+@chr4:118360306:118360389:+@chr4:118361616:118361730:+
		chr4:129600983:129601134:+@chr4:129601870:129601961:+@chr4:129602195:129602261:+
		chr4:129600983:129601243:+@chr4:129601870:129601961:+@chr4:129602195:129602261:+
		chr4:129601407:129601533|129601625:+@chr4:129601870:129601961:+
		chr4:129601407:129601533|129601625:+@chr4:129602195:129602261:+
		chr4:129601407:129601625:+@chr4:129601870:129601961:+@chr4:129602195:129602261:+
		chr4:134000725:134000864:-@chr4:134000339|134000393:134000269:-
		chr4:134914889:134914916:-@chr4:134913195|134913261:134913091:-
		chr4:155086205:155086297:-@chr4:155083109:155083317:-@chr4:155082667:155082754:-
		chr4:155854731-155854800:+@chr4:155854886-155855025:+
		chr4:34579743:34579876:-@chr4:34578029|34578032:34577953:-
		chr5:112339719:112339817:-@chr5:112338472|112338567:112338318:-
		chr5:114446159:114446306:+@chr5:114450241|114450277:114450421:+
		chr5:140670467:140670567:-@chr5:140669022:140669105:-@chr5:140666008:140666208:-
		chr5:145141305:145141360|145141436:+@chr5:145142448:145142567:+
		chr5:149184560:149184806:+@chr5:149185485:149185661:+@chr5:149187708:149187876:+
		chr5:38220482:38220635:+@chr5:38223134:38223227:+@chr5:38224627:38224797:+
		chr5:66543462:66543617:-@chr5:66492058:66492172:-@chr5:66462098:66462166:-
		chr5:76886322:76886047|76886130:-@chr5:76884086:76884201:-
		chr6:113474161:113474272:+@chr6:113474553:113474597:+@chr6:113476399:113476538:+
		chr6:72549273:72549501:+@chr6:72549730:72549868:+@chr6:72555273:72555308:+
		chr7:105641028:105641160|105641228:+@chr7:105641622:105641843:+
		chr7:127848569-127848667:+@chr7:127848751-127848965:+
		chr7:127848569-127848667:+@chr7:127848751-127849019:+
		chr7:130734949:130735150|130735228:+@chr7:130739812:130739873:+
		chr7:44996544:44996686:-@chr7:44994449|44994476:44994363:-
		chr7:45076310:45076428:+@chr7:45076552|45076627:45076739:+
		chr7:45154314:45154420|45154540:+@chr7:45156306:45156399:+
		chr7:75677106:75677479:+@chr7:75679820:75679873:+@chr7:75683394:75683459:+
		chr7:78783573:78783680|78783686:+@chr7:78788675:78788773:+
		chr8:111094745:111094826:+@chr8:111101814|111101861:111102090:+
		chr8:24963088:24962860|24962914:-@chr8:24955932:24955999:-
		chr8:31187332:31187462:+@chr8:31188302:31188406:+@chr8:31194954:31195289:+
		chr8:46593703-46593470:-@chr8:46592755-46592593:-
		chr8:79175833:79175970:+@chr8:79178890|79178908:79179079:+
		chr8:84689247:84689349|84689376:+@chr8:84689708:84689908:+
		chr9:106474868-106474680:-@chr9:106474535-106474397:-
		chr9:108508383-108508986:+@chr9:108509149-108509224:+
		chr9:119067411-119067556:+@chr9:119068312-119068456:+
		chr9:121704924:121705029:-@chr9:121700553:121700677:-@chr9:121695534:121695742:-
		chr9:38718268:38718387:+@chr9:38719258:38719333:+@chr9:38722373:38722430:+
		chr9:57708569:57708699:+@chr9:57712380:57712475:+@chr9:57713381:57713561:+
		chr9:67048124:67048249:-@chr9:67047786:67047911:-@chr9:67035995:67036128:-
		chr10:100487162:100487347:-@chr10:100485051:100485125:-@chr10:100477805:100478022:-
		chr10:100487162:100487347:-@chr10:100485051:100485185:-@chr10:100477805:100478022:-
		chr10:34483400-34483588:+@chr10:34483745-34484369:+
		chr10:42812436:42812495:+@chr10:42812665|42812668:42812838:+
		chr10:80638010-80638079:+@chr10:80638161-80638309:+
		chr10:91082183:91082743:-@chr10:91080088|91080131:91079887:-
		chr11:115916979:115917058:-@chr11:115904885:115905042:-@chr11:115897041:115897259:-
		chr11:3539112:3539292:-@chr11:3537636:3537743:-@chr11:3537323:3537436:-
		chr11:3539112:3539292:-@chr11:3537636:3537743:-@chr11:3537555:3537605:-@chr11:3537323:3537436:-
		chr11:3539112:3539292:-@chr11:3537671:3537743:-@chr11:3537323:3537436:-
		chr11:3539112:3539292:-@chr11:3537671:3537743:-@chr11:3537555:3537605:-@chr11:3537323:3537436:-
		chr11:57514288:57514074|57514095:-@chr11:57513636:57513735:-
		chr11:70649675-70649765:+@chr11:70649912-70650017:+
		chr11:77509598:77509726:-@chr11:77509273|77509367:77509076:-
		chr12:103436563:103436682:+@chr12:103437390:103437524:+@chr12:103437676:103437705:+
		chr12:103436563:103436682:+@chr12:103437390:103437524:+@chr12:103439401:103439562:+
		chr12:71136555:71136675:-@chr12:71132001:71132086:-@chr12:71126333:71126397:-
		chr12:84804357:84804485:-@chr12:84803787:84803915:-@chr12:84799372:84799491:-
		chr12:87443642:87443839:-@chr12:87441643:87441780:-@chr12:87440306:87440414:-
		chr13:33935794:33935569|33935619:-@chr13:33931472:33931646:-
		chr13:33935794:33935569|33935627:-@chr13:33931472:33931646:-
		chr13:33935794:33935573|33935627:-@chr13:33931472:33931646:-
		chr13:33935794:33935619|33935627:-@chr13:33931472:33931646:-
		chr13:91801016-91800866:-@chr13:91800703-91800611:-
		chr14:55603985:55604243:+@chr14:55604468:55604553:+@chr14:55605052:55605232:+
		chr15:31602116:31602149:+@chr15:31603449:31603574:+@chr15:31605911:31606188:+
		chr15:62107148:62107465:+@chr15:62149239:62149352:+@chr15:62175467:62175548:+
		chr16:36875202:36875263:+@chr16:36885011:36885188:+@chr16:36886131:36886228:+@chr16:36887239:36887403:+
		chr16:36885011:36885188:+@chr16:36886131:36886228:+@chr16:36887239:36887403:+
		chr16:36885011:36885188:+@chr16:36886134:36886228:+@chr16:36887239:36887403:+
		chr17:25727247:25727415:-@chr17:25727120|25727123:25726941:-
		chr17:73107985:73108156|73108177:+@chr17:73161823:73161991:+
		chr18:36679215:36679623:+@chr18:36680428|36680516:36680614:+
		chr19:46338569:46338660:-@chr19:46338313:46338411:-@chr19:46332618:46332701:-
		chr19:46338569:46338660:-@chr19:46338313:46338420:-@chr19:46332618:46332701:-
		chr19:60221054:60221304:-@chr19:60220490:60220577:-@chr19:60220330:60220360:-
		chr19:8786210:8786316:-@chr19:8785122:8785178:-@chr19:8783835:8783994:-
		2.2) 143 events expressed in Brain
		chr1:106029752-106031233:+@chr1:106032096-106034079:+
		chr1:131698416:131698631:+@chr1:131705596:131705721:+@chr1:131711620:131713464:+
		chr1:155779938:155779439|155779718:-@chr1:155778155:155778851:-
		chr1:161036820-161037164:+@chr1:161037288-161037315:+
		chr1:16665210:16665372|16665505:+@chr1:16667668:16667773:+
		chr1:67038872-67038776:-@chr1:67038591-67038495:-
		chr1:75195801-75195948:+@chr1:75196153-75196381:+
		chr2:119216209:119216307:+@chr2:119216432:119216541:+@chr2:119216629:119217050:+
		chr2:120032114-120032465:+@chr2:120034478-120034670:+
		chr2:120032114-120032465:+@chr2:120034574-120034670:+
		chr2:121169810:121171149:-@chr2:121169199:121169403:-@chr2:121166044:121166718:-
		chr2:12924041:12924198:+@chr2:12974369:12974453:+@chr2:12978160:12978617:+
		chr2:148672615:148672835:+@chr2:148674464:148674598:+@chr2:148675282:148676026:+
		chr2:155956558:155956657|155956662:+@chr2:155961872:155962154:+
		chr2:158360599-158359182:-@chr2:158357263-158357198:-
		chr2:164832873:164833196:+@chr2:164833724:164833850:+@chr2:164834030:164834208:+
		chr2:164832873:164833196:+@chr2:164833773:164833850:+@chr2:164834030:164834208:+
		chr2:165287784:165287838:-@chr2:165283535|165283600:165283249:-
		chr2:165287784:165287838:-@chr2:165283535|165283603:165283249:-
		chr2:165807929:165807519|165807675:-@chr2:165805187:165805377:-
		chr2:24963023:24963156:+@chr2:24963456:24963543:+@chr2:24965560:24965654:+@chr2:24966502:24966674:+
		chr2:25355721-25355558:-@chr2:25355028-25354893:-
		chr2:26387671-26387556:-@chr2:26387311-26386655:-
		chr2:27018888-27018979:+@chr2:27020021-27021089:+
		chr2:30415312:30415748:-@chr2:30413860:30413996:-@chr2:30412983:30413246:-
		chr2:30953752:30954017:+@chr2:30955768|30955778:30955953:+
		chr2:32363198:32363298|32363656:+@chr2:32363805:32363979:+
		chr2:32363805:32363979:+@chr2:32364219:32364334:+@chr2:32365803:32365874:+@chr2:32367303:32367532:+
		chr2:32363805:32363979:+@chr2:32365803:32365874:+@chr2:32367303:32367532:+
		chr2:83724397:83724919:+@chr2:83736510|83736513:83736640:+
		chr2:94010752:94010263|94010683:-@chr2:94008424:94008592:-
		chr3:121171592:121171695:-@chr3:121159747:121159976:-@chr3:121158768:121159255:-
		chr3:33800191:33800436|33800674:+@chr3:33800956:33801080:+
		chr3:33800195:33800436:+@chr3:33800582:33800674:+@chr3:33800956:33801080:+
		chr3:5563165:5563272:-@chr3:5561760|5561764:5560188:-
		chr3:90392105-90391993:-@chr3:90391911-90391380:-
		chr3:96557957:96558485:+@chr3:96558889|96558892:96558964:+
		chr4:117864405-117864642:+@chr4:117864754-117864888:+
		chr4:141020489-141020274:-@chr4:141019932-141019708:-
		chr4:154023891:154023594|154023782:-@chr4:154020470:154023453:-
		chr4:155854566-155854800:+@chr4:155854886-155855025:+
		chr4:33043857:33043986:+@chr4:33045080:33045199:+@chr4:33049682:33052364:+
		chr5:100806489-100805898:-@chr5:100805451-100805192:-
		chr5:112369455-112369551:+@chr5:112369946-112370744:+
		chr5:140670467:140670567:-@chr5:140669022:140669120:-@chr5:140666008:140666208:-
		chr5:23809784-23809894:+@chr5:23809969-23810194:+
		chr5:32611171:32611375|32611837:+@chr5:32640331:32640603:+
		chr5:3803165:3803483:+@chr5:3806419|3806465:3806568:+
		chr5:93270794-93271044:+@chr5:93271201-93271279:+
		chr6:108065045:108065239:+@chr6:108072967:108073119:+@chr6:108075706:108077127:+
		chr6:133105239:133105605:+@chr6:133106363:133106530:+@chr6:133107864:133107982:+
		chr6:13607830:13608063:-@chr6:13607501:13607577:-@chr6:13605787:13605959:-@chr6:13602238:13603487:-
		chr6:34176778:34177054:-@chr6:34172628:34172755:-@chr6:34170461:34170574:-
		chr6:42709959:42710071:-@chr6:42709529:42709637:-@chr6:42686325:42686958:-
		chr6:48840996:48841374:-@chr6:48840361:48840453:-@chr6:48838172:48838365:-
		chr6:50455825:50456170:-@chr6:50428329:50428420:-@chr6:50370123:50370358:-
		chr6:71505734:71505849:+@chr6:71508686|71508869:71510881:+
		chr6:86956259:86956572:+@chr6:86959032:86959274:+@chr6:86963993:86964225:+
		chr6:90664022:90664071:-@chr6:90661025|90662955:90659598:-
		chr7:127802236-127802398:+@chr7:127802786-127803802:+
		chr7:137387371:137387433:-@chr7:137376955:137377117:-@chr7:137375569:137376351:-
		chr7:141191467-141191342:-@chr7:141191194-141189934:-
		chr7:19080042:19081301:+@chr7:19081919:19081993:+@chr7:19082276:19082775:+
		chr7:19715429-19715358:-@chr7:19715259-19714981:-
		chr7:45134026-45133882:-@chr7:45132412-45132228:-
		chr7:45549804:45549965:+@chr7:45553245:45553294:+@chr7:45553569:45553681:+@chr7:45553765:45554229:+
		chr7:66069424-66069526:+@chr7:66070590-66070665:+
		chr7:67647410:67647845:+@chr7:67662327:67662526:+@chr7:67667163:67667286:+
		chr7:80319341-80319246:-@chr7:80319026-80318859:-
		chr7:80321181-80320302:-@chr7:80320213-80320092:-
		chr7:80321181-80320862:-@chr7:80320698-80320302:-
		chr7:80893341-80892976:-@chr7:80891909-80890724:-
		chr7:97565151:97565300:-@chr7:97558131:97558226:-@chr7:97550331:97550741:-
		chr7:97579366:97579497:-@chr7:97575588:97575691:-@chr7:97565151:97565300:-@chr7:97550331:97550741:-
		chr7:98359358:98359467:-@chr7:98353477:98353616:-@chr7:98350668:98353130:-
		chr7:98361242:98361288:-@chr7:98359358:98359467:-@chr7:98350668:98353130:-
		chr8:25721662-25721786:+@chr8:25722430-25722600:+
		chr8:25721662-25721786:+@chr8:25722472-25722600:+
		chr8:71469199:71469325:+@chr8:71472037:71472246:+@chr8:71474488:71476098:+
		chr8:83937649:83937777:+@chr8:83937916:83937933:+@chr8:83938350:83941954:+
		chr8:84689247:84689349|84689376:+@chr8:84689632:84689908:+
		chr8:84689247:84689376:+@chr8:84689632|84689708:84689908:+
		chr9:105494893:105495133:-@chr9:105494482|105494597:105494415:-
		chr9:109059908:109059189|109059818:-@chr9:109057932:109058928:-
		chr9:13246979:13247021:+@chr9:13249259:13249342:+@chr9:13252071:13252798:+
		chr9:15311527-15311695:+@chr9:15311909-15312104:+
		chr9:15317593-15317459:-@chr9:15317113-15316915:-
		chr9:15330754:15330910:-@chr9:15330505:15330648:-@chr9:15327796:15327951:-
		chr9:50895961-50895344:-@chr9:50894081-50892801:-
		chr9:58233153:58233247:-@chr9:58230491:58230628:-@chr9:58229828:58230086:-
		chr10:7598707:7598848:+@chr10:7602829:7602954:+@chr10:7604174:7604383:+
		chr10:79858752-79858824:+@chr10:79859072-79859271:+
		chr10:79858952-79858981:+@chr10:79859089-79859271:+
		chr10:81622679-81622408:-@chr10:81622078-81621786:-
		chr11:101421865:101421954:-@chr11:101419675:101419728:-@chr11:101418814:101419186:-
		chr11:102284961:102285088:+@chr11:102285664:102285718:+@chr11:102287308:102287871:+
		chr11:121229309:121229039|121229213:-@chr11:121228328:121228470:-
		chr11:121229309:121229059|121229213:-@chr11:121228328:121228470:-
		chr11:3229869:3230101:+@chr11:3233988:3234059:+@chr11:3234462:3234645:+
		chr11:45895060:45895129:+@chr11:45902211:45902285:+@chr11:45906181:45906467:+
		chr11:4704157:4704344:-@chr11:4703904:4703989:-@chr11:4701968:4702220:-
		chr11:58323270:58323365:-@chr11:58322569:58322729:-@chr11:58319324:58319590:-
		chr11:58323270:58323365:-@chr11:58322600:58322729:-@chr11:58319324:58319590:-
		chr11:58330718:58330792|58330802:+@chr11:58331254:58331863:+
		chr11:5837561:5838016:-@chr11:5837289:5837478:-@chr11:5836194:5836374:-
		chr11:62648664:62648816|62648856:+@chr11:62664670:62666359:+
		chr11:67052535:67052618:-@chr11:67051681:67051778:-@chr11:67041481:67042107:-
		chr11:69903008:69903452|69903719:+@chr11:69903865:69904163:+
		chr11:71019611:71019723:+@chr11:71020006:71020189:+@chr11:71024550:71024711:+@chr11:71025110:71027134:+
		chr11:77472877-77472725:-@chr11:77472612-77472449:-
		chr12:103436563:103436682:+@chr12:103437390:103437524:+@chr12:103437676:103437705:+@chr12:103439401:103439562:+
		chr12:106070525:106070615:+@chr12:106073619:106073678:+@chr12:106075007:106077410:+
		chr12:44307919:44308114|44308147:+@chr12:44311325:44313435:+
		chr13:114825211-114825265:+@chr13:114826158-114826281:+
		chr13:34162977:34163249:+@chr13:34166061:34166136:+@chr13:34177981:34178172:+
		chr13:58160152:58160238:+@chr13:58162838:58162881:+@chr13:58163433:58164693:+
		chr13:59474712-59474532:-@chr13:59473817-59473688:-
		chr14:105304731:105304836:+@chr14:105307886|105308116:105309298:+
		chr14:18271142:18271323:+@chr14:18276696:18276806:+@chr14:18276826:18276968:+@chr14:18277844:18278101:+
		chr14:18271142:18271323:+@chr14:18276696:18276806:+@chr14:18276826:18276968:+@chr14:18278304:18278545:+
		chr14:51885151-51885304:+@chr14:51885388-51885522:+
		chr14:70351280:70351424:-@chr14:70331269:70331366:-@chr14:70318662:70318940:-
		chr15:62107148:62107465:+@chr15:62149239:62149352:+@chr15:62175467:62175548:+@chr15:62242174:62242301:+
		chr15:79247265-79247315:+@chr15:79248152-79248296:+
		chr16:14190087:14190232:+@chr16:14191590|14191718:14192918:+
		chr16:78576657:78576191|78576391:-@chr16:78575921:78576054:-
		chr16:78576688:78576191|78576391:-@chr16:78575921:78576054:-
		chr17:24895055-24894821:-@chr17:24894707-24894571:-
		chr17:25876661-25876739:+@chr17:25876950-25877169:+
		chr17:28322646:28322771:+@chr17:28326094|28326152:28326567:+
		chr17:31521569:31521692:+@chr17:31527310:31528401:+@chr17:31531110:31531325:+
		chr17:34031548:34031690:-@chr17:34030734|34031262:34030566:-
		chr17:34837019:34837216|34837241:+@chr17:34837393:34837754:+
		chr17:34952136:34952173:-@chr17:34951885:34951925:-@chr17:34950698:34950847:-@chr17:34950236:34950475:-
		chr17:36837141:36837264:+@chr17:36837497:36837572:+@chr17:36850656:36851128:+
		chr17:47687288-47687188:-@chr17:47687062-47686740:-
		chr18:34609949-34609805:-@chr18:34608627-34608418:-
		chr18:60604490:60602113|60602233:-@chr18:60593990:60596488:-
		chr18:60828365:60828559:-@chr18:60827340:60827447:-@chr18:60822804:60822990:-
		chr19:4288592:4288658:-@chr19:4288412:4288507:-@chr19:4287823:4287985:-
		chr19:61118227:61118350:-@chr19:61117615:61117727:-@chr19:61114984:61117288:-
		chr19:61118227:61118350:-@chr19:61117625:61117727:-@chr19:61114984:61117288:-
		chr19:6338826:6338961:+@chr19:6339339:6339503:+@chr19:6339687:6340894:+

## Sheet: AS in brain
AS pattern for 143 events expressed in Brain
Only the events passing the following filtering were considered:
1) at least 10 supporting reads for both C57BL/6NJ and SPRET/EiJ in brain (column N and O)
2) consistent PSI values between brain and fibroblast cell line (column P and Q)
3) the splicing differences between C57BL/6J (C57BL/6NJ) and SPRET/EiJ (|ΔPSI|) >0.1 for both fibroblast cell line and brain. (column R and S)
Out of the five remaining events, three showed clear splicing patterns across all five strains. (Column T)
39 sequence variants were located in the flanking regions of the three events, 11 of which followed the splicing patterns.
One divergent SE in Trim26 gene (chr17:36837141:36837264:+@chr17:36837497:36837572:+@chr17:36850656:36851128:+) was selected for further analysis using minigene reporter assays
	C57BL/6J (Fibroblast)	SPRET/EiJ (Fibroblast)	C57BL/6NJ (Brain)		PWK/PhJ (Brain)		WSB/EiJ (Brain)		CAST/EiJ (Brain)		SPRET/EiJ (Brain)		Expressed in brain (Number>=10)		abs(ΔPSI(Fibroblast-Brain))<=0.1?		abs(ΔPSI(C57BL/6NJ-SPRET/EiJ))>0.1?		Splicing pattern	# of variants in flanking regions
	PSI	PSI	PSI	Number	PSI	Number	PSI	Number	PSI	Number	B.S.1.psi	B.S.1.num	C57BL/6NJ	SPRET/EiJ	C57BL/6NJ	SPRET/EiJ	Fibroblast	Liver	according to abs(ΔPSI)<=0.1?	all	following the splicing pattern
chr6:42709959:42710071:-@chr6:42709529:42709637:-@chr6:42686325:42686958:-	0.13	0	0.19	168	0.06	276	0.06	529	0.11	285	0.01	235	TRUE	TRUE	TRUE	TRUE	TRUE	TRUE	not clear
chr7:80893341-80892976:-@chr7:80891909-80890724:-	0.25	0.02	0.26	135	0.09	203	0.28	410	0.08	106	0.04	64	TRUE	TRUE	TRUE	TRUE	TRUE	TRUE	{C57BL/6J, WSB/EiJ} vs {SPRET/EiJ, PWK/PhJ, CAST/EiJ}	30	5
chr13:58160152:58160238:+@chr13:58162838:58162881:+@chr13:58163433:58164693:+	0.07	0.39	0.1	91	0.06	147	0.26	147	0.17	97	0.34	62	TRUE	TRUE	TRUE	TRUE	TRUE	TRUE	{C57BL/6J, PWK/PhJ, CAST/EiJ} vs {SPRET/EiJ}	5	4
chr17:34837019:34837216|34837241:+@chr17:34837393:34837754:+	0.41	0.61	0.5	15	0.52	24	0.66	31	0.81	19	0.65	18	TRUE	TRUE	TRUE	TRUE	TRUE	TRUE	not clear
chr17:36837141:36837264:+@chr17:36837497:36837572:+@chr17:36850656:36851128:+	0.87	0.13	0.9	31	0.81	29	0.64	74	0.81	34	0.22	23	TRUE	TRUE	TRUE	TRUE	TRUE	TRUE	{C57BL/6J, PWK/PhJ, CAST/EiJ} vs {SPRET/EiJ}	4	2
chr19:6338826:6338961:+@chr19:6339339:6339503:+@chr19:6339687:6340894:+	0.83	0.74	0.83	279	0.87	571	0.8	799	0.97	391	0.83	337	TRUE	TRUE	TRUE	TRUE	FALSE	FALSE
chr1:161036820-161037164:+@chr1:161037288-161037315:+	0.44	0.89	0	0	0.89	38	0.7	5	0.83	19	0	0	FALSE	FALSE	FALSE	FALSE	TRUE	FALSE
chr1:75195801-75195948:+@chr1:75196153-75196381:+	0.28	0.14	0	0	0.64	35	0.52	33	0	0	0.35	6	FALSE	FALSE	FALSE	FALSE	TRUE	TRUE
chr2:12924041:12924198:+@chr2:12974369:12974453:+@chr2:12978160:12978617:+	0.6	0.92	0.32	9	0	0	0.82	16	0	0	0	0	FALSE	FALSE	FALSE	FALSE	TRUE	TRUE
chr2:155956558:155956657|155956662:+@chr2:155961872:155962154:+	0.49	0.68	0	0	0.63	13	0.72	11	0.73	4	0.51	2	FALSE	FALSE	FALSE	FALSE	TRUE	TRUE
chr2:32363198:32363298|32363656:+@chr2:32363805:32363979:+	0.88	0.26	0.64	8	0.68	15	0.55	7	0.82	32	0	0	FALSE	FALSE	FALSE	FALSE	TRUE	TRUE
chr2:32363805:32363979:+@chr2:32365803:32365874:+@chr2:32367303:32367532:+	0.66	0.08	0.85	8	0.88	16	0.76	23	0.88	7	0.79	4	FALSE	FALSE	FALSE	FALSE	TRUE	FALSE
chr4:155854566-155854800:+@chr4:155854886-155855025:+	0.35	0.11	0.64	1	0.66	22	0.5	24	0.65	21	0	0	FALSE	FALSE	FALSE	FALSE	TRUE	TRUE
chr5:32611171:32611375|32611837:+@chr5:32640331:32640603:+	0.22	0.08	0.41	9	0.36	11	0.31	7	0.33	2	0.35	4	FALSE	FALSE	FALSE	FALSE	TRUE	FALSE
chr7:45134026-45133882:-@chr7:45132412-45132228:-	0.11	0.35	0	0	0.66	28	0.7	33	0	0	0	0	FALSE	FALSE	FALSE	FALSE	TRUE	FALSE
chr7:45549804:45549965:+@chr7:45553245:45553294:+@chr7:45553569:45553681:+@chr7:45553765:45554229:+	0.72	0.61	0	0	0	0	0.83	12	0	0	0	0	FALSE	FALSE	FALSE	FALSE	TRUE	FALSE
chr8:84689247:84689376:+@chr8:84689632|84689708:84689908:+	0.82	0.57	0	0	0	0	0.89	22	0.67	12	0.35	6	FALSE	FALSE	FALSE	FALSE	TRUE	TRUE
chr9:15311527-15311695:+@chr9:15311909-15312104:+	0.57	0.92	0	0	0.83	6	0.9	16	0.9	26	0	0	FALSE	FALSE	FALSE	FALSE	TRUE	FALSE
chr9:58233153:58233247:-@chr9:58230491:58230628:-@chr9:58229828:58230086:-	0.57	0.83	0	0	0.52	3	0.25	14	0.17	6	0.4	3	FALSE	FALSE	FALSE	FALSE	TRUE	TRUE
chr10:79858752-79858824:+@chr10:79859072-79859271:+	0.81	0.98	0.6	4	0.63	1	0.75	8	0.76	12	0.46	2	FALSE	FALSE	FALSE	FALSE	TRUE	TRUE
chr10:79858952-79858981:+@chr10:79859089-79859271:+	0.76	0.83	0	0	0.57	1	0.7	7	0.72	10	0.54	1	FALSE	FALSE	FALSE	FALSE	FALSE	TRUE
chr11:121229309:121229039|121229213:-@chr11:121228328:121228470:-	0.68	0.3	0	0	0.72	9	0.8	20	0.71	11	0.64	4	FALSE	FALSE	FALSE	FALSE	TRUE	TRUE
chr11:121229309:121229059|121229213:-@chr11:121228328:121228470:-	0.53	0.23	0	0	0.74	8	0.78	17	0.76	11	0.65	4	FALSE	FALSE	FALSE	FALSE	TRUE	TRUE
chr11:58323270:58323365:-@chr11:58322600:58322729:-@chr11:58319324:58319590:-	0.8	0.69	0.61	7	0.45	14	0.63	8	0.65	7	0.45	3	FALSE	FALSE	FALSE	FALSE	TRUE	TRUE
chr11:77472877-77472725:-@chr11:77472612-77472449:-	0.12	0.11	0.31	3	0.39	12	0.23	8	0.1	6	0.34	3	FALSE	FALSE	FALSE	FALSE	FALSE	FALSE
chr12:103436563:103436682:+@chr12:103437390:103437524:+@chr12:103437676:103437705:+@chr12:103439401:103439562:+	0.44	0	0.78	5	0.49	1	0.18	11	0.54	4	0.17	2	FALSE	FALSE	FALSE	FALSE	TRUE	TRUE
chr13:59474712-59474532:-@chr13:59473817-59473688:-	0.02	0	0.25	7	0.41	4	0.02	15	0.09	4	0.12	6	FALSE	FALSE	FALSE	FALSE	FALSE	TRUE
chr14:51885151-51885304:+@chr14:51885388-51885522:+	0.21	0.12	0	0	0.79	5	0.7	10	0.79	9	0	0	FALSE	FALSE	FALSE	FALSE	FALSE	FALSE
chr16:78576657:78576191|78576391:-@chr16:78575921:78576054:-	0.35	0.82	0	0	0	0	0.75	15	0	0	0	0	FALSE	FALSE	FALSE	FALSE	TRUE	FALSE
chr16:78576688:78576191|78576391:-@chr16:78575921:78576054:-	0.37	0.83	0	0	0	0	0.77	15	0	0	0	0	FALSE	FALSE	FALSE	FALSE	TRUE	FALSE
chr17:24895055-24894821:-@chr17:24894707-24894571:-	0.42	0.18	0	0	0.04	10	0.17	24	0.1	21	0	0	FALSE	FALSE	FALSE	FALSE	TRUE	FALSE
chr18:60828365:60828559:-@chr18:60827340:60827447:-@chr18:60822804:60822990:-	0.54	0.94	0.67	4	0.4	4	0.29	19	0.26	2	0.68	4	FALSE	FALSE	FALSE	FALSE	TRUE	FALSE
chr2:120032114-120032465:+@chr2:120034478-120034670:+	0.09	0.54	0.84	29	0.85	56	0.85	45	0.75	51	0	0	TRUE	FALSE	FALSE	FALSE	TRUE	TRUE
chr2:120032114-120032465:+@chr2:120034574-120034670:+	0.06	0.36	0.75	29	0.85	56	0.79	45	0.7	51	0	0	TRUE	FALSE	FALSE	FALSE	TRUE	TRUE
chr2:158360599-158359182:-@chr2:158357263-158357198:-	0.54	0.47	0.82	21	0.88	42	0.21	43	0.57	17	0	0	TRUE	FALSE	FALSE	FALSE	FALSE	TRUE
chr2:164832873:164833196:+@chr2:164833724:164833850:+@chr2:164834030:164834208:+	0.86	0.99	0.1	13	0.3	3	0.07	28	0	0	0	0	TRUE	FALSE	FALSE	FALSE	TRUE	FALSE
chr2:164832873:164833196:+@chr2:164833773:164833850:+@chr2:164834030:164834208:+	0.89	0.99	0.11	13	0.33	2	0.08	27	0	0	0	0	TRUE	FALSE	FALSE	FALSE	FALSE	TRUE
chr7:66069424-66069526:+@chr7:66070590-66070665:+	0.34	0.2	0.5	17	0.54	62	0.49	39	0.49	22	0.54	8	TRUE	FALSE	FALSE	FALSE	TRUE	FALSE
chr13:114825211-114825265:+@chr13:114826158-114826281:+	0.14	0.05	0.58	17	0.49	35	0.52	27	0.68	60	0.39	3	TRUE	FALSE	FALSE	FALSE	FALSE	TRUE
chr17:25876661-25876739:+@chr17:25876950-25877169:+	0.3	0.06	0.85	21	0.87	29	0.83	21	0.75	25	0.75	7	TRUE	FALSE	FALSE	FALSE	TRUE	FALSE
chr2:30953752:30954017:+@chr2:30955768|30955778:30955953:+	0.06	0.19	0.55	2	0.36	15	0.24	10	0.17	7	0.24	9	FALSE	FALSE	FALSE	TRUE	TRUE	TRUE
chr2:94010752:94010263|94010683:-@chr2:94008424:94008592:-	0.23	0.03	0	0	0.57	8	0.64	14	0.57	7	0	0	FALSE	FALSE	FALSE	TRUE	TRUE	FALSE
chr5:93270794-93271044:+@chr5:93271201-93271279:+	0.08	0.01	0.36	5	0.14	7	0.03	12	0.29	15	0.09	6	FALSE	FALSE	FALSE	TRUE	FALSE	TRUE
chr6:34176778:34177054:-@chr6:34172628:34172755:-@chr6:34170461:34170574:-	0.11	0	0.25	5	0.36	2	0.27	2	0.05	12	0.06	8	FALSE	FALSE	FALSE	TRUE	TRUE	TRUE
chr7:80319341-80319246:-@chr7:80319026-80318859:-	0.36	0.06	0	0	0	0	0.79	18	0	0	0	0	FALSE	FALSE	FALSE	TRUE	TRUE	FALSE
chr9:15317593-15317459:-@chr9:15317113-15316915:-	0.22	0.02	0	0	0.73	9	0.79	11	0	0	0	0	FALSE	FALSE	FALSE	TRUE	TRUE	FALSE
chr11:58323270:58323365:-@chr11:58322569:58322729:-@chr11:58319324:58319590:-	0.77	0.45	0.57	6	0.44	15	0.64	10	0.51	3	0.39	2	FALSE	FALSE	FALSE	TRUE	TRUE	TRUE
chr4:141020489-141020274:-@chr4:141019932-141019708:-	0.21	0.03	0.42	29	0.05	14	0.2	17	0.23	22	0	0	TRUE	FALSE	FALSE	TRUE	TRUE	TRUE
chr7:98359358:98359467:-@chr7:98353477:98353616:-@chr7:98350668:98353130:-	0.31	0.01	0.63	33	0.43	35	0.25	60	0.42	25	0	0	TRUE	FALSE	FALSE	TRUE	TRUE	TRUE
chr2:25355721-25355558:-@chr2:25355028-25354893:-	0.1	0.07	0	0	0.7	6	0.6	17	0.63	3	0.5	3	FALSE	FALSE	TRUE	FALSE	FALSE	TRUE
chr3:121171592:121171695:-@chr3:121159747:121159976:-@chr3:121158768:121159255:-	0.11	0.01	0.15	4	0.05	30	0.03	37	0.05	29	0.16	8	FALSE	FALSE	TRUE	FALSE	FALSE	FALSE
chr5:23809784-23809894:+@chr5:23809969-23810194:+	0.08	0.01	0	0	0.31	11	0.35	10	0.57	2	0.29	2	FALSE	FALSE	TRUE	FALSE	FALSE	TRUE
chr5:3803165:3803483:+@chr5:3806419|3806465:3806568:+	0.43	0.23	0.45	3	0.7	12	0.35	15	0.68	14	0.58	7	FALSE	FALSE	TRUE	FALSE	TRUE	TRUE
chr11:5837561:5838016:-@chr11:5837289:5837478:-@chr11:5836194:5836374:-	0.08	0.23	0	0	0.49	10	0.14	12	0	0	0	0	FALSE	FALSE	TRUE	FALSE	TRUE	FALSE
chr17:34952136:34952173:-@chr17:34951885:34951925:-@chr17:34950698:34950847:-@chr17:34950236:34950475:-	0.78	0.98	0.71	4	0.83	8	0.8	10	0.7	4	0.73	9	FALSE	FALSE	TRUE	FALSE	TRUE	FALSE
chr7:137387371:137387433:-@chr7:137376955:137377117:-@chr7:137375569:137376351:-	0.25	0.02	0.31	15	0.32	29	0.48	3	0.16	12	0.34	8	TRUE	FALSE	TRUE	FALSE	TRUE	FALSE
chr7:67647410:67647845:+@chr7:67662327:67662526:+@chr7:67667163:67667286:+	0.46	0.9	0.51	14	0.47	4	0.62	17	0.59	9	0	0	TRUE	FALSE	TRUE	FALSE	TRUE	TRUE
chr9:105494893:105495133:-@chr9:105494482|105494597:105494415:-	0.78	0.38	0.87	16	0.82	12	0.84	10	0.83	10	0.68	7	TRUE	FALSE	TRUE	FALSE	TRUE	TRUE
chr14:70351280:70351424:-@chr14:70331269:70331366:-@chr14:70318662:70318940:-	0.63	0.16	0.7	17	0.75	9	0.85	43	0.76	19	0.44	3	TRUE	FALSE	TRUE	FALSE	TRUE	TRUE
chr5:140670467:140670567:-@chr5:140669022:140669120:-@chr5:140666008:140666208:-	0.42	0.02	0.43	2	0.64	10	0	0	0	0	0	0	FALSE	FALSE	TRUE	TRUE	TRUE	TRUE
chr8:84689247:84689349|84689376:+@chr8:84689632:84689908:+	0.08	0.75	0	0	0.07	14	0.78	26	0.77	12	0.75	4	FALSE	FALSE	TRUE	TRUE	TRUE	TRUE
chr14:18271142:18271323:+@chr14:18276696:18276806:+@chr14:18276826:18276968:+@chr14:18277844:18278101:+	0.13	0.06	0.2	4	0.36	1	0.08	19	0.14	5	0	0	FALSE	FALSE	TRUE	TRUE	FALSE	TRUE
chr3:33800191:33800436|33800674:+@chr3:33800956:33801080:+	0.1	0.03	0.03	19	0.02	59	0.04	67	0.04	19	0	0	TRUE	FALSE	TRUE	TRUE	FALSE	FALSE
chr3:33800195:33800436:+@chr3:33800582:33800674:+@chr3:33800956:33801080:+	0.11	0.04	0.05	18	0.03	57	0.02	59	0.04	18	0	0	TRUE	FALSE	TRUE	TRUE	FALSE	FALSE
chr6:48840996:48841374:-@chr6:48840361:48840453:-@chr6:48838172:48838365:-	0.35	0.6	0.49	1	0.8	5	0.32	6	0.51	6	0.75	10	FALSE	TRUE	FALSE	FALSE	TRUE	TRUE
chr7:80321181-80320862:-@chr7:80320698-80320302:-	0.69	0.39	0	0	0.63	29	0.73	46	0.72	15	0.16	19	FALSE	TRUE	FALSE	FALSE	TRUE	TRUE
chr8:25721662-25721786:+@chr8:25722430-25722600:+	0.24	0.18	0	0	0.88	61	0.8	53	0.82	36	0.65	12	FALSE	TRUE	FALSE	FALSE	FALSE	TRUE
chr8:25721662-25721786:+@chr8:25722472-25722600:+	0.59	0.34	0	0	0.75	61	0.7	53	0.74	36	0.58	12	FALSE	TRUE	FALSE	FALSE	TRUE	TRUE
chr9:15330754:15330910:-@chr9:15330505:15330648:-@chr9:15327796:15327951:-	0.58	0.88	0.72	7	0.85	17	0.87	22	0.77	11	0.75	10	FALSE	TRUE	FALSE	FALSE	TRUE	FALSE
chr11:101421865:101421954:-@chr11:101419675:101419728:-@chr11:101418814:101419186:-	0.63	0.99	0	0	0.81	7	0.36	6	0	0	0.85	13	FALSE	TRUE	FALSE	FALSE	TRUE	TRUE
chr1:131698416:131698631:+@chr1:131705596:131705721:+@chr1:131711620:131713464:+	0.51	0.97	0.38	28	0.86	34	0.67	15	0.86	33	0.79	19	TRUE	TRUE	FALSE	FALSE	TRUE	TRUE
chr1:155779938:155779439|155779718:-@chr1:155778155:155778851:-	0.43	0.91	0.68	25	0.41	89	0.56	75	0.51	74	0.71	20	TRUE	TRUE	FALSE	FALSE	TRUE	FALSE
chr2:121169810:121171149:-@chr2:121169199:121169403:-@chr2:121166044:121166718:-	0.66	0.57	0.25	38	0.26	63	0.28	99	0.49	73	0.24	60	TRUE	TRUE	FALSE	FALSE	FALSE	FALSE
chr2:148672615:148672835:+@chr2:148674464:148674598:+@chr2:148675282:148676026:+	0.09	0.1	0.26	46	0.14	75	0.44	72	0.1	44	0.32	78	TRUE	TRUE	FALSE	FALSE	FALSE	FALSE
chr2:165807929:165807519|165807675:-@chr2:165805187:165805377:-	0.13	0.05	0.87	46	0.95	118	0.91	142	0.89	78	0.92	64	TRUE	TRUE	FALSE	FALSE	FALSE	FALSE
chr2:26387671-26387556:-@chr2:26387311-26386655:-	0.14	0.05	0.44	86	0.37	232	0.39	295	0.5	189	0.27	102	TRUE	TRUE	FALSE	FALSE	FALSE	TRUE
chr2:27018888-27018979:+@chr2:27020021-27021089:+	0.51	0.43	0.93	226	0.59	342	0.92	380	0.91	182	0.93	197	TRUE	TRUE	FALSE	FALSE	FALSE	FALSE
chr4:154023891:154023594|154023782:-@chr4:154020470:154023453:-	0.09	0.04	0.25	259	0.14	619	0.31	624	0.22	375	0.48	230	TRUE	TRUE	FALSE	FALSE	FALSE	TRUE
chr4:33043857:33043986:+@chr4:33045080:33045199:+@chr4:33049682:33052364:+	0.82	0.5	0.59	1068	0.37	1722	0.74	1949	0.54	1346	0.28	1018	TRUE	TRUE	FALSE	FALSE	TRUE	TRUE
chr5:100806489-100805898:-@chr5:100805451-100805192:-	0.41	0.1	0.76	22	0.58	72	0.51	53	0.7	20	0.26	20	TRUE	TRUE	FALSE	FALSE	TRUE	TRUE
chr5:112369455-112369551:+@chr5:112369946-112370744:+	0.1	0.23	0.33	32	0.3	76	0.24	114	0.46	51	0.69	29	TRUE	TRUE	FALSE	FALSE	TRUE	TRUE
chr6:108065045:108065239:+@chr6:108072967:108073119:+@chr6:108075706:108077127:+	0.05	0.25	0.17	46	0.05	105	0.03	99	0.11	56	0.09	85	TRUE	TRUE	FALSE	FALSE	TRUE	FALSE
chr6:133105239:133105605:+@chr6:133106363:133106530:+@chr6:133107864:133107982:+	0.66	0.35	0.06	29	0.33	4	0.08	40	0.32	6	0.16	25	TRUE	TRUE	FALSE	FALSE	TRUE	FALSE
chr6:90664022:90664071:-@chr6:90661025|90662955:90659598:-	0.94	0.99	0.75	1741	0.71	3094	0.92	5082	0.83	2149	0.7	2370	TRUE	TRUE	FALSE	FALSE	FALSE	FALSE
chr7:141191467-141191342:-@chr7:141191194-141189934:-	0.65	0.88	0.46	219	0.64	367	0.72	233	0.67	230	0.76	372	TRUE	TRUE	FALSE	FALSE	TRUE	TRUE
chr7:19080042:19081301:+@chr7:19081919:19081993:+@chr7:19082276:19082775:+	0.33	0.35	0.53	998	0.65	1704	0.55	2056	0.63	986	0.62	1316	TRUE	TRUE	FALSE	FALSE	FALSE	FALSE
chr7:97579366:97579497:-@chr7:97575588:97575691:-@chr7:97565151:97565300:-@chr7:97550331:97550741:-	0.71	0.66	0.92	57	0.86	74	0.89	91	0.51	34	0.89	31	TRUE	TRUE	FALSE	FALSE	FALSE	FALSE
chr7:98361242:98361288:-@chr7:98359358:98359467:-@chr7:98350668:98353130:-	0.11	0.21	0.22	33	0.47	35	0.27	64	0.45	25	0.4	14	TRUE	TRUE	FALSE	FALSE	FALSE	TRUE
chr11:102284961:102285088:+@chr11:102285664:102285718:+@chr11:102287308:102287871:+	0.63	0.42	0.9	100	0.68	159	0.83	226	0.71	159	0.87	97	TRUE	TRUE	FALSE	FALSE	TRUE	FALSE
chr11:58330718:58330792|58330802:+@chr11:58331254:58331863:+	0.24	0.62	0.57	54	0.23	145	0.54	98	0.25	67	0.73	70	TRUE	TRUE	FALSE	FALSE	TRUE	TRUE
chr11:69903008:69903452|69903719:+@chr11:69903865:69904163:+	0.63	0.32	0.17	71	0.16	121	0.07	213	0.21	122	0.04	81	TRUE	TRUE	FALSE	FALSE	TRUE	TRUE
chr11:71019611:71019723:+@chr11:71020006:71020189:+@chr11:71024550:71024711:+@chr11:71025110:71027134:+	0.19	0.54	0.05	175	0.17	180	0.03	401	0.06	164	0.12	156	TRUE	TRUE	FALSE	FALSE	TRUE	FALSE
chr15:79247265-79247315:+@chr15:79248152-79248296:+	0.11	0.06	0.7	25	0.57	40	0.72	85	0.5	35	0.62	14	TRUE	TRUE	FALSE	FALSE	FALSE	FALSE
chr17:28322646:28322771:+@chr17:28326094|28326152:28326567:+	0.17	0.02	0.54	13	0.26	18	0.48	49	0.21	35	0.13	13	TRUE	TRUE	FALSE	FALSE	TRUE	TRUE
chr18:60604490:60602113|60602233:-@chr18:60593990:60596488:-	0.69	0.87	0.97	946	0.98	1218	0.99	1828	0.93	833	0.99	1473	TRUE	TRUE	FALSE	FALSE	TRUE	FALSE
chr19:61118227:61118350:-@chr19:61117615:61117727:-@chr19:61114984:61117288:-	0.39	0.03	0.08	155	0.11	333	0.03	269	0.05	186	0.16	83	TRUE	TRUE	FALSE	FALSE	TRUE	FALSE
chr2:24963023:24963156:+@chr2:24963456:24963543:+@chr2:24965560:24965654:+@chr2:24966502:24966674:+	0.64	0.47	0.38	6	0.23	17	0.21	31	0.16	7	0.47	10	FALSE	TRUE	FALSE	TRUE	TRUE	FALSE
chr7:80321181-80320302:-@chr7:80320213-80320092:-	0.66	0.18	0	0	0.25	35	0.44	45	0.31	17	0.19	12	FALSE	TRUE	FALSE	TRUE	TRUE	TRUE
chr1:16665210:16665372|16665505:+@chr1:16667668:16667773:+	0.98	0.85	0.84	18	0.84	57	0.95	103	0.92	47	0.84	17	TRUE	TRUE	FALSE	TRUE	TRUE	FALSE
chr1:67038872-67038776:-@chr1:67038591-67038495:-	0.29	0.65	0.83	79	0.63	58	0.69	92	0.68	68	0.71	25	TRUE	TRUE	FALSE	TRUE	TRUE	TRUE
chr2:119216209:119216307:+@chr2:119216432:119216541:+@chr2:119216629:119217050:+	0.42	0.92	0.87	27	0.91	72	0.9	54	0.83	38	0.89	24	TRUE	TRUE	FALSE	TRUE	TRUE	FALSE
chr2:165287784:165287838:-@chr2:165283535|165283600:165283249:-	0.3	0.96	0.59	15	0.91	21	0.91	21	0.9	16	0.86	12	TRUE	TRUE	FALSE	TRUE	TRUE	TRUE
chr2:165287784:165287838:-@chr2:165283535|165283603:165283249:-	0.38	0.97	0.6	16	0.93	28	0.95	40	0.9	15	0.92	17	TRUE	TRUE	FALSE	TRUE	TRUE	TRUE
chr2:83724397:83724919:+@chr2:83736510|83736513:83736640:+	0.51	0.6	0.63	20	0.22	30	0.63	43	0.49	9	0.54	15	TRUE	TRUE	FALSE	TRUE	FALSE	FALSE
chr3:5563165:5563272:-@chr3:5561760|5561764:5560188:-	0.73	0.69	0.88	182	0.84	317	0.96	271	0.59	191	0.74	186	TRUE	TRUE	FALSE	TRUE	FALSE	TRUE
chr6:50455825:50456170:-@chr6:50428329:50428420:-@chr6:50370123:50370358:-	0.92	0.19	0.78	16	0.89	13	0.75	22	0.74	15	0.11	14	TRUE	TRUE	FALSE	TRUE	TRUE	TRUE
chr6:86956259:86956572:+@chr6:86959032:86959274:+@chr6:86963993:86964225:+	0.49	0.91	0.7	175	0.91	199	0.92	756	0.95	333	0.97	265	TRUE	TRUE	FALSE	TRUE	TRUE	TRUE
chr7:127802236-127802398:+@chr7:127802786-127803802:+	0.12	0.27	0.24	67	0.34	109	0.34	137	0.29	82	0.29	46	TRUE	TRUE	FALSE	TRUE	TRUE	FALSE
chr9:109059908:109059189|109059818:-@chr9:109057932:109058928:-	0.31	0.13	0.49	70	0.27	169	0.26	229	0.29	134	0.17	76	TRUE	TRUE	FALSE	TRUE	TRUE	TRUE
chr9:13246979:13247021:+@chr9:13249259:13249342:+@chr9:13252071:13252798:+	0.25	0	0.46	37	0.05	89	0.31	111	0.18	97	0.1	58	TRUE	TRUE	FALSE	TRUE	TRUE	TRUE
chr10:7598707:7598848:+@chr10:7602829:7602954:+@chr10:7604174:7604383:+	0.73	0.95	0.95	64	0.89	132	0.89	302	0.94	165	0.86	101	TRUE	TRUE	FALSE	TRUE	TRUE	FALSE
chr10:81622679-81622408:-@chr10:81622078-81621786:-	0.65	0.83	0.96	53	0.98	93	0.98	119	0.94	47	0.92	35	TRUE	TRUE	FALSE	TRUE	TRUE	FALSE
chr11:3229869:3230101:+@chr11:3233988:3234059:+@chr11:3234462:3234645:+	0.55	0.89	0.66	22	0.49	25	0.28	31	0.79	37	0.86	29	TRUE	TRUE	FALSE	TRUE	TRUE	TRUE
chr11:45895060:45895129:+@chr11:45902211:45902285:+@chr11:45906181:45906467:+	0.78	0.98	0.94	31	0.95	52	0.97	69	0.95	39	0.95	36	TRUE	TRUE	FALSE	TRUE	TRUE	FALSE
chr11:67052535:67052618:-@chr11:67051681:67051778:-@chr11:67041481:67042107:-	0.23	0.96	0.87	35	0.89	92	0.85	110	0.89	81	0.89	62	TRUE	TRUE	FALSE	TRUE	TRUE	FALSE
chr14:105304731:105304836:+@chr14:105307886|105308116:105309298:+	0.71	0.97	0.92	591	0.98	1160	0.96	745	0.95	657	0.99	835	TRUE	TRUE	FALSE	TRUE	TRUE	FALSE
chr16:14190087:14190232:+@chr16:14191590|14191718:14192918:+	0.16	0.19	0.03	156	0.07	176	0.1	292	0.21	161	0.24	81	TRUE	TRUE	FALSE	TRUE	FALSE	TRUE
chr17:34031548:34031690:-@chr17:34030734|34031262:34030566:-	0.97	0.87	0.83	101	0.9	155	0.95	347	0.94	176	0.92	115	TRUE	TRUE	FALSE	TRUE	FALSE	FALSE
chr18:34609949-34609805:-@chr18:34608627-34608418:-	0.27	0.1	0.38	39	0.39	38	0.18	64	0.16	38	0.08	18	TRUE	TRUE	FALSE	TRUE	TRUE	TRUE
chr19:61118227:61118350:-@chr19:61117625:61117727:-@chr19:61114984:61117288:-	0.4	0.03	0.12	155	0.1	333	0.03	269	0.03	186	0.13	83	TRUE	TRUE	FALSE	TRUE	TRUE	FALSE
chr1:106029752-106031233:+@chr1:106032096-106034079:+	0.52	0.23	0.44	232	0.45	500	0.47	677	0.45	409	0.37	230	TRUE	TRUE	TRUE	FALSE	TRUE	FALSE
chr2:30415312:30415748:-@chr2:30413860:30413996:-@chr2:30412983:30413246:-	0.09	0.29	0.05	27	0.02	71	0.04	53	0.02	47	0.05	23	TRUE	TRUE	TRUE	FALSE	TRUE	FALSE
chr2:32363805:32363979:+@chr2:32364219:32364334:+@chr2:32365803:32365874:+@chr2:32367303:32367532:+	0.49	0.86	0.41	13	0.51	37	0.61	58	0.53	15	0.69	15	TRUE	TRUE	TRUE	FALSE	TRUE	TRUE
chr3:96557957:96558485:+@chr3:96558889|96558892:96558964:+	0.63	0.76	0.59	33	0.56	58	0.53	62	0.59	53	0.43	31	TRUE	TRUE	TRUE	FALSE	TRUE	TRUE
chr7:19715429-19715358:-@chr7:19715259-19714981:-	0.08	0.38	0.08	25	0.07	56	0.06	45	0.11	27	0.27	17	TRUE	TRUE	TRUE	FALSE	TRUE	TRUE
chr8:71469199:71469325:+@chr8:71472037:71472246:+@chr8:71474488:71476098:+	0.12	0.06	0.2	454	0.17	846	0.17	903	0.2	568	0.34	454	TRUE	TRUE	TRUE	FALSE	FALSE	TRUE
chr8:83937649:83937777:+@chr8:83937916:83937933:+@chr8:83938350:83941954:+	0.89	0.82	0.94	2350	0.98	6431	0.98	4251	0.98	2717	0.99	2301	TRUE	TRUE	TRUE	FALSE	FALSE	FALSE
chr9:50895961-50895344:-@chr9:50894081-50892801:-	0.28	0.2	0.38	172	0.17	245	0.24	393	0.39	398	0.49	156	TRUE	TRUE	TRUE	FALSE	FALSE	TRUE
chr11:62648664:62648816|62648856:+@chr11:62664670:62666359:+	0.13	0.43	0.22	82	0.25	172	0.29	208	0.26	108	0.14	82	TRUE	TRUE	TRUE	FALSE	TRUE	FALSE
chr12:106070525:106070615:+@chr12:106073619:106073678:+@chr12:106075007:106077410:+	0.47	0.21	0.55	70	0.62	67	0.26	89	0.27	41	0.48	31	TRUE	TRUE	TRUE	FALSE	TRUE	FALSE
chr13:34162977:34163249:+@chr13:34166061:34166136:+@chr13:34177981:34178172:+	0.51	0.78	0.52	41	0.28	102	0.61	58	0.76	47	0.53	61	TRUE	TRUE	TRUE	FALSE	TRUE	FALSE
chr17:31521569:31521692:+@chr17:31527310:31528401:+@chr17:31531110:31531325:+	0.08	0.24	0.16	164	0.1	196	0.41	299	0.14	104	0.42	464	TRUE	TRUE	TRUE	FALSE	TRUE	TRUE
chr17:47687288-47687188:-@chr17:47687062-47686740:-	0.06	0.16	0.04	54	0.33	14	0.17	48	0.08	22	0.02	37	TRUE	TRUE	TRUE	FALSE	FALSE	FALSE
chr19:4288592:4288658:-@chr19:4288412:4288507:-@chr19:4287823:4287985:-	0.86	0.99	0.88	23	0.76	13	0.9	40	0.87	26	0.83	17	TRUE	TRUE	TRUE	FALSE	TRUE	FALSE
chr15:62107148:62107465:+@chr15:62149239:62149352:+@chr15:62175467:62175548:+@chr15:62242174:62242301:+	0.21	0.04	0.19	7	0.38	26	0.2	12	0.39	17	0.1	14	FALSE	TRUE	TRUE	TRUE	TRUE	FALSE
chr3:90392105-90391993:-@chr3:90391911-90391380:-	0.76	0.95	0.84	83	0.75	205	0.76	115	0.87	102	0.88	118	TRUE	TRUE	TRUE	TRUE	TRUE	FALSE
chr4:117864405-117864642:+@chr4:117864754-117864888:+	0.15	0.05	0.07	12	0.04	29	0.01	66	0.04	31	0.05	27	TRUE	TRUE	TRUE	TRUE	FALSE	FALSE
chr6:13607830:13608063:-@chr6:13607501:13607577:-@chr6:13605787:13605959:-@chr6:13602238:13603487:-	0.13	0.01	0.13	36	0.09	76	0.07	62	0.1	48	0.07	51	TRUE	TRUE	TRUE	TRUE	TRUE	FALSE
chr6:71505734:71505849:+@chr6:71508686|71508869:71510881:+	0.04	0.01	0.05	490	0.05	695	0.04	601	0.04	608	0.03	528	TRUE	TRUE	TRUE	TRUE	FALSE	FALSE
chr11:4704157:4704344:-@chr11:4703904:4703989:-@chr11:4701968:4702220:-	0.07	0	0.04	611	0	656	0.1	738	0	617	0	970	TRUE	TRUE	TRUE	TRUE	FALSE	FALSE
chr12:44307919:44308114|44308147:+@chr12:44311325:44313435:+	0.04	0.02	0.02	452	0.02	911	0.02	623	0.02	549	0.02	608	TRUE	TRUE	TRUE	TRUE	FALSE	FALSE
chr14:18271142:18271323:+@chr14:18276696:18276806:+@chr14:18276826:18276968:+@chr14:18278304:18278545:+	0.07	0.04	0.05	66	0.01	171	0.03	211	0.01	176	0.02	68	TRUE	TRUE	TRUE	TRUE	FALSE	FALSE
chr7:97565151:97565300:-@chr7:97558131:97558226:-@chr7:97550331:97550741:-	0.79	0.81	0.73	84	0.88	108	0.81	121	0.91	58	0.9	63	TRUE	TRUE	TRUE	TRUE	FALSE	TRUE
